# Supplementary material for: Synergistic Brønsted/Lewis acid catalyzed aromatic alkylation with unactivated tertiary alcohols or di-tert-butylperoxide to synthesize quaternary carbon centers
Source: Chem Sci. 2022 Mar 8;13(12):3539–48. doi: 10.1039/d1sc06422c (PMC8943850; doi:10.1039/d1sc06422c)
Supplement: SC-013-D1SC06422C-s002 [file SC-013-D1SC06422C-s002.cif]

# Electronic Supplementary Material (ESI) for Chemical Science.
# This journal is © The Royal Society of Chemistry 2022

####################################################################### 
# 
# This file contains crystal structure data downloaded from the 
# Cambridge Structural Database (CSD) hosted by the Cambridge 
# Crystallographic Data Centre (CCDC).
# 
# Full information about CCDC data access policies and citation 
# guidelines are available at http://www.ccdc.cam.ac.uk/access/V1 
# 
# Audit and citation data items may have been added by the CCDC. 
# Please retain this information to preserve the provenance of 
# this file and to allow appropriate attribution of the data. 
# 
#######################################################################

data_kk3mc
_database_code_depnum_ccdc_archive 'CCDC 2045362'
loop_
_audit_author_name
_audit_author_address
'Charlene Tsay'
;University of California, Riverside
United States of America
;
_audit_update_record             
;
2020-11-19 deposited with the CCDC.	2022-02-25 downloaded from the CCDC.
;

# start Validation Reply Form
_vrf_PLAT420_kk3mc               
;
PROBLEM: D-H Without Acceptor       O1       --H1       .     Please Check 
RESPONSE: The phenolic hydrogen was located in the difference map in an
          orientation directed toward the pi-system of the neighboring
          aromatic ring, which is a known hydrogen bond acceptor.
;
# end Validation Reply Form

_audit_creation_method           SHELXL-2018/3
_shelx_SHELXL_version_number     2018/3
_chemical_name_systematic        ?
_chemical_name_common            ?
_chemical_melting_point          ?
_chemical_formula_moiety         ?
_chemical_formula_sum            'C14 H22 O'
_chemical_formula_weight         206.31

loop_
_atom_type_symbol
_atom_type_description
_atom_type_scat_dispersion_real
_atom_type_scat_dispersion_imag
_atom_type_scat_source
C C 0.0033 0.0016 'International Tables Vol C Tables 4.2.6.8 and 6.1.1.4'
H H 0.0000 0.0000 'International Tables Vol C Tables 4.2.6.8 and 6.1.1.4'
O O 0.0106 0.0060 'International Tables Vol C Tables 4.2.6.8 and 6.1.1.4'

_space_group_crystal_system      tetragonal
_space_group_IT_number           76
_space_group_name_H-M_alt        'P 41'
_space_group_name_Hall           'P 4w'

_shelx_space_group_comment       
; 
The symmetry employed for this shelxl refinement is uniquely defined 
by the following loop, which should always be used as a source of 
symmetry information in preference to the above space-group names. 
They are only intended as comments. 
;

loop_
_space_group_symop_operation_xyz
'x, y, z'
'-x, -y, z+1/2'
'-y, x, z+1/4'
'y, -x, z+3/4'

_cell_length_a                   10.0087(2)
_cell_length_b                   10.0087(2)
_cell_length_c                   12.7456(4)
_cell_angle_alpha                90
_cell_angle_beta                 90
_cell_angle_gamma                90
_cell_volume                     1276.78(6)
_cell_formula_units_Z            4
_cell_measurement_temperature    100(2)
_cell_measurement_reflns_used    3715
_cell_measurement_theta_min      2.59
_cell_measurement_theta_max      26.56

_exptl_crystal_description       needle
_exptl_crystal_colour            colourless
_exptl_crystal_density_meas      ?
_exptl_crystal_density_method    ?
_exptl_crystal_density_diffrn    1.073
_exptl_crystal_F_000             456
_exptl_transmission_factor_min   ?
_exptl_transmission_factor_max   ?
_exptl_crystal_size_max          0.283
_exptl_crystal_size_mid          0.034
_exptl_crystal_size_min          0.024
_exptl_absorpt_coefficient_mu    0.065
_shelx_estimated_absorpt_T_min   0.982
_shelx_estimated_absorpt_T_max   0.998
_exptl_absorpt_correction_type   multi-scan
_exptl_absorpt_correction_T_min  0.6138
_exptl_absorpt_correction_T_max  0.7454
_exptl_absorpt_process_details   'SADABS 2016/2 (Bruker, 2016)'
_exptl_absorpt_special_details   ?
_diffrn_ambient_temperature      100(2)
_diffrn_radiation_wavelength     0.71073
_diffrn_radiation_type           MoK\a
_diffrn_source                   'fine-focus sealed tube'
_diffrn_measurement_device_type  'Bruker APEX II CCD'
_diffrn_measurement_method       '\f and \w scans'
_diffrn_detector_area_resol_mean ?
_diffrn_reflns_number            12704
_diffrn_reflns_av_unetI/netI     0.0580
_diffrn_reflns_av_R_equivalents  0.0669
_diffrn_reflns_limit_h_min       -12
_diffrn_reflns_limit_h_max       12
_diffrn_reflns_limit_k_min       -12
_diffrn_reflns_limit_k_max       12
_diffrn_reflns_limit_l_min       -15
_diffrn_reflns_limit_l_max       15
_diffrn_reflns_theta_min         2.035
_diffrn_reflns_theta_max         26.367
_diffrn_reflns_theta_full        25.242
_diffrn_measured_fraction_theta_max 1.000
_diffrn_measured_fraction_theta_full 1.000
_diffrn_reflns_Laue_measured_fraction_max 1.000
_diffrn_reflns_Laue_measured_fraction_full 1.000
_diffrn_reflns_point_group_measured_fraction_max 1.000
_diffrn_reflns_point_group_measured_fraction_full 1.000
_reflns_number_total             2616
_reflns_number_gt                2044
_reflns_threshold_expression     'I > 2\s(I)'
_reflns_Friedel_coverage         0.911
_reflns_Friedel_fraction_max     1.000
_reflns_Friedel_fraction_full    1.000

_reflns_special_details          
; 
 Reflections were merged by SHELXL according to the crystal 
 class for the calculation of statistics and refinement. 
  
 _reflns_Friedel_fraction is defined as the number of unique 
 Friedel pairs measured divided by the number that would be 
 possible theoretically, ignoring centric projections and 
 systematic absences. 
;

_computing_data_collection       'APEX3 v2018.7-2 (Bruker, 2018)'
_computing_cell_refinement       'SAINT 8.38a (Bruker, 2017)'
_computing_data_reduction        'SAINT 8.38a (Bruker, 2017)'
_computing_structure_solution    'SHELXT-2018/2 (Sheldrick, 2018)'
_computing_structure_refinement  'SHELXL-2018/3 (Sheldrick, 2018)'
_computing_molecular_graphics    'Bruker SHELXTL'
_computing_publication_material  'Bruker SHELXTL'
_refine_special_details          
; 
 The phenolic hydrogen, which is oriented toward the pi-system of
 the neighboring aromatic ring, was located in the Fourier
 synthesis and refined freely. 

 One ligand tert-butyl group exhibited disorder that was modeled
 over two positions; the disorder ratio was refined freely and
 converged at 87:13. This disorder was refined with the help of
 similarity restraints on 1,2- and 1,3- distances. The minor
 position of the disorder is in a roughly staggered orientation
 with respect to the major position, and the anisotropic
 displacement parameters of opposing carbon atoms were
 constrained to be equivalent.
;
_refine_ls_structure_factor_coef Fsqd
_refine_ls_matrix_type           full
_refine_ls_weighting_scheme      calc
_refine_ls_weighting_details     
'w=1/[\s^2^(Fo^2^)+(0.0534P)^2^] where P=(Fo^2^+2Fc^2^)/3'
_atom_sites_solution_primary     direct
_atom_sites_solution_secondary   difmap
_atom_sites_solution_hydrogens   mixed
_refine_ls_hydrogen_treatment    mixed
_refine_ls_extinction_method     none
_refine_ls_extinction_coef       ?
_refine_ls_abs_structure_details 
; 
 Insufficient anomalous signal for this compound with
 molybdenum radiation.
;
_refine_ls_abs_structure_Flack   ?
_chemical_absolute_configuration ?
_refine_ls_number_reflns         2616
_refine_ls_number_parameters     156
_refine_ls_number_restraints     7
_refine_ls_R_factor_all          0.0690
_refine_ls_R_factor_gt           0.0459
_refine_ls_wR_factor_ref         0.1022
_refine_ls_wR_factor_gt          0.0942
_refine_ls_goodness_of_fit_ref   1.022
_refine_ls_restrained_S_all      1.025
_refine_ls_shift/su_max          0.000
_refine_ls_shift/su_mean         0.000

loop_
_atom_site_label
_atom_site_type_symbol
_atom_site_fract_x
_atom_site_fract_y
_atom_site_fract_z
_atom_site_U_iso_or_equiv
_atom_site_adp_type
_atom_site_occupancy
_atom_site_site_symmetry_order
_atom_site_calc_flag
_atom_site_refinement_flags_posn
_atom_site_refinement_flags_adp
_atom_site_refinement_flags_occupancy
_atom_site_disorder_assembly
_atom_site_disorder_group
O1 O 0.5888(2) 0.4775(2) 0.65626(15) 0.0277(5) Uani 1 1 d . . . . .
H1 H 0.538(5) 0.544(5) 0.667(3) 0.076(15) Uiso 1 1 d . . . . .
C1 C 0.6760(3) 0.5171(3) 0.5794(2) 0.0189(6) Uani 1 1 d . . . . .
C2 C 0.7844(3) 0.4332(3) 0.5559(2) 0.0174(6) Uani 1 1 d . . . . .
C3 C 0.8683(3) 0.4796(3) 0.4770(2) 0.0183(6) Uani 1 1 d . . . . .
H3 H 0.943515 0.426709 0.458541 0.022 Uiso 1 1 calc R U . . .
C4 C 0.8486(3) 0.5984(3) 0.4238(2) 0.0204(6) Uani 1 1 d . . . . .
H4 H 0.910559 0.625101 0.371341 0.024 Uiso 1 1 calc R U . . .
C5 C 0.7390(3) 0.6792(3) 0.4460(2) 0.0188(6) Uani 1 1 d . . . . .
C6 C 0.6543(3) 0.6365(3) 0.5255(2) 0.0203(6) Uani 1 1 d . . . . .
H6 H 0.579375 0.690044 0.543624 0.024 Uiso 1 1 calc R U . . .
C7 C 0.8068(3) 0.2997(3) 0.6124(2) 0.0220(7) Uani 1 1 d . . . . .
C8 C 0.9327(3) 0.2296(3) 0.5720(3) 0.0316(8) Uani 1 1 d . . . . .
H8A H 0.923363 0.211908 0.496749 0.047 Uiso 1 1 calc R U . . .
H8B H 0.944777 0.144976 0.609532 0.047 Uiso 1 1 calc R U . . .
H8C H 1.010570 0.287009 0.583913 0.047 Uiso 1 1 calc R U . . .
C9 C 0.8234(3) 0.3220(3) 0.7304(2) 0.0311(8) Uani 1 1 d . . . . .
H9A H 0.896878 0.384762 0.742758 0.047 Uiso 1 1 calc R U . . .
H9B H 0.843545 0.236614 0.764604 0.047 Uiso 1 1 calc R U . . .
H9C H 0.740542 0.358729 0.759370 0.047 Uiso 1 1 calc R U . . .
C10 C 0.6872(3) 0.2066(3) 0.5906(3) 0.0294(7) Uani 1 1 d . . . . .
H10A H 0.605865 0.245835 0.620311 0.044 Uiso 1 1 calc R U . . .
H10B H 0.703578 0.119314 0.622888 0.044 Uiso 1 1 calc R U . . .
H10C H 0.676218 0.195645 0.514672 0.044 Uiso 1 1 calc R U . . .
C11 C 0.7132(3) 0.8071(3) 0.3834(2) 0.0252(7) Uani 1 1 d D . . . .
C12 C 0.6957(5) 0.7750(4) 0.2690(3) 0.0413(11) Uani 0.867(4) 1 d D . P A 1
H12A H 0.774692 0.727111 0.243384 0.062 Uiso 0.867(4) 1 calc R U P A 1
H12B H 0.684700 0.858039 0.229215 0.062 Uiso 0.867(4) 1 calc R U P A 1
H12C H 0.616382 0.718807 0.259762 0.062 Uiso 0.867(4) 1 calc R U P A 1
C13 C 0.5906(4) 0.8842(4) 0.4234(3) 0.0351(10) Uani 0.867(4) 1 d D . P A 1
H13A H 0.580529 0.966972 0.383121 0.053 Uiso 0.867(4) 1 calc R U P A 1
H13B H 0.602679 0.905704 0.497785 0.053 Uiso 0.867(4) 1 calc R U P A 1
H13C H 0.510498 0.828986 0.414743 0.053 Uiso 0.867(4) 1 calc R U P A 1
C14 C 0.8344(4) 0.9021(4) 0.3975(3) 0.0408(10) Uani 0.867(4) 1 d D . P A 1
H14A H 0.915879 0.857266 0.373411 0.061 Uiso 0.867(4) 1 calc R U P A 1
H14B H 0.843733 0.925527 0.471810 0.061 Uiso 0.867(4) 1 calc R U P A 1
H14C H 0.820168 0.983474 0.356259 0.061 Uiso 0.867(4) 1 calc R U P A 1
C12A C 0.696(3) 0.919(2) 0.4526(17) 0.0413(11) Uani 0.133(4) 1 d D . P A 2
H12D H 0.679877 0.999690 0.411307 0.062 Uiso 0.133(4) 1 calc R U P A 2
H12E H 0.620000 0.902308 0.499094 0.062 Uiso 0.133(4) 1 calc R U P A 2
H12F H 0.777282 0.930563 0.494782 0.062 Uiso 0.133(4) 1 calc R U P A 2
C13A C 0.819(2) 0.828(2) 0.2955(18) 0.0351(10) Uani 0.133(4) 1 d D . P A 2
H13D H 0.823778 0.746883 0.252144 0.053 Uiso 0.133(4) 1 calc R U P A 2
H13E H 0.792714 0.903730 0.251714 0.053 Uiso 0.133(4) 1 calc R U P A 2
H13F H 0.906159 0.845033 0.327242 0.053 Uiso 0.133(4) 1 calc R U P A 2
C14A C 0.578(2) 0.775(2) 0.320(2) 0.0408(10) Uani 0.133(4) 1 d D . P A 2
H14D H 0.592551 0.698199 0.273142 0.061 Uiso 0.133(4) 1 calc R U P A 2
H14E H 0.505989 0.753686 0.369299 0.061 Uiso 0.133(4) 1 calc R U P A 2
H14F H 0.552219 0.852813 0.277713 0.061 Uiso 0.133(4) 1 calc R U P A 2

loop_
_atom_site_aniso_label
_atom_site_aniso_U_11
_atom_site_aniso_U_22
_atom_site_aniso_U_33
_atom_site_aniso_U_23
_atom_site_aniso_U_13
_atom_site_aniso_U_12
O1 0.0297(12) 0.0243(12) 0.0290(11) 0.0032(9) 0.0128(10) 0.0041(10)
C1 0.0200(15) 0.0188(14) 0.0179(14) -0.0021(12) 0.0015(12) -0.0034(11)
C2 0.0185(14) 0.0173(14) 0.0163(13) -0.0043(11) -0.0036(12) -0.0024(11)
C3 0.0145(14) 0.0184(14) 0.0221(14) -0.0040(12) 0.0007(12) 0.0019(11)
C4 0.0191(14) 0.0227(15) 0.0194(14) -0.0008(13) 0.0014(12) -0.0024(12)
C5 0.0201(15) 0.0173(14) 0.0189(14) -0.0012(12) -0.0036(12) -0.0018(12)
C6 0.0196(15) 0.0192(15) 0.0221(15) -0.0042(12) 0.0000(12) 0.0025(12)
C7 0.0224(16) 0.0174(15) 0.0261(15) 0.0020(12) -0.0034(12) -0.0005(12)
C8 0.0330(18) 0.0212(15) 0.0405(19) 0.0047(14) -0.0010(16) 0.0049(13)
C9 0.0382(18) 0.0264(17) 0.0287(17) 0.0061(14) -0.0059(15) -0.0007(14)
C10 0.0300(18) 0.0226(16) 0.0356(18) 0.0033(14) -0.0037(14) -0.0042(14)
C11 0.0270(17) 0.0222(16) 0.0265(17) 0.0042(13) 0.0038(13) 0.0023(13)
C12 0.067(3) 0.028(2) 0.030(2) 0.0040(17) -0.006(2) 0.015(2)
C13 0.042(2) 0.031(2) 0.033(2) 0.0116(17) 0.0051(19) 0.0133(17)
C14 0.045(2) 0.0201(19) 0.058(3) 0.0109(19) -0.004(2) -0.0068(18)
C12A 0.067(3) 0.028(2) 0.030(2) 0.0040(17) -0.006(2) 0.015(2)
C13A 0.042(2) 0.031(2) 0.033(2) 0.0116(17) 0.0051(19) 0.0133(17)
C14A 0.045(2) 0.0201(19) 0.058(3) 0.0109(19) -0.004(2) -0.0068(18)

_geom_special_details            
; 
 All esds (except the esd in the dihedral angle between two l.s. planes) 
 are estimated using the full covariance matrix.  The cell esds are taken 
 into account individually in the estimation of esds in distances, angles 
 and torsion angles; correlations between esds in cell parameters are only 
 used when they are defined by crystal symmetry.  An approximate (isotropic) 
 treatment of cell esds is used for estimating esds involving l.s. planes. 
;

loop_
_geom_bond_atom_site_label_1
_geom_bond_atom_site_label_2
_geom_bond_distance
_geom_bond_site_symmetry_2
_geom_bond_publ_flag
O1 C1 1.371(3) . ?
O1 H1 0.85(5) . ?
C1 C6 1.396(4) . ?
C1 C2 1.404(4) . ?
C2 C3 1.390(4) . ?
C2 C7 1.534(4) . ?
C3 C4 1.382(4) . ?
C3 H3 0.9500 . ?
C4 C5 1.392(4) . ?
C4 H4 0.9500 . ?
C5 C6 1.388(4) . ?
C5 C11 1.530(4) . ?
C6 H6 0.9500 . ?
C7 C9 1.529(4) . ?
C7 C8 1.532(4) . ?
C7 C10 1.542(4) . ?
C8 H8A 0.9800 . ?
C8 H8B 0.9800 . ?
C8 H8C 0.9800 . ?
C9 H9A 0.9800 . ?
C9 H9B 0.9800 . ?
C9 H9C 0.9800 . ?
C10 H10A 0.9800 . ?
C10 H10B 0.9800 . ?
C10 H10C 0.9800 . ?
C11 C12A 1.434(18) . ?
C11 C12 1.503(5) . ?
C11 C13 1.537(5) . ?
C11 C14 1.552(5) . ?
C11 C13A 1.552(18) . ?
C11 C14A 1.614(19) . ?
C12 H12A 0.9800 . ?
C12 H12B 0.9800 . ?
C12 H12C 0.9800 . ?
C13 H13A 0.9800 . ?
C13 H13B 0.9800 . ?
C13 H13C 0.9800 . ?
C14 H14A 0.9800 . ?
C14 H14B 0.9800 . ?
C14 H14C 0.9800 . ?
C12A H12D 0.9800 . ?
C12A H12E 0.9800 . ?
C12A H12F 0.9800 . ?
C13A H13D 0.9800 . ?
C13A H13E 0.9800 . ?
C13A H13F 0.9800 . ?
C14A H14D 0.9800 . ?
C14A H14E 0.9800 . ?
C14A H14F 0.9800 . ?

loop_
_geom_angle_atom_site_label_1
_geom_angle_atom_site_label_2
_geom_angle_atom_site_label_3
_geom_angle
_geom_angle_site_symmetry_1
_geom_angle_site_symmetry_3
_geom_angle_publ_flag
C1 O1 H1 106(3) . . ?
O1 C1 C6 120.0(2) . . ?
O1 C1 C2 118.1(2) . . ?
C6 C1 C2 121.9(2) . . ?
C3 C2 C1 114.9(2) . . ?
C3 C2 C7 122.9(2) . . ?
C1 C2 C7 122.3(2) . . ?
C4 C3 C2 123.8(3) . . ?
C4 C3 H3 118.1 . . ?
C2 C3 H3 118.1 . . ?
C3 C4 C5 120.8(3) . . ?
C3 C4 H4 119.6 . . ?
C5 C4 H4 119.6 . . ?
C6 C5 C4 116.8(3) . . ?
C6 C5 C11 122.4(2) . . ?
C4 C5 C11 120.8(3) . . ?
C5 C6 C1 121.8(3) . . ?
C5 C6 H6 119.1 . . ?
C1 C6 H6 119.1 . . ?
C9 C7 C8 107.9(3) . . ?
C9 C7 C2 110.5(2) . . ?
C8 C7 C2 111.2(2) . . ?
C9 C7 C10 110.5(3) . . ?
C8 C7 C10 107.5(2) . . ?
C2 C7 C10 109.1(2) . . ?
C7 C8 H8A 109.5 . . ?
C7 C8 H8B 109.5 . . ?
H8A C8 H8B 109.5 . . ?
C7 C8 H8C 109.5 . . ?
H8A C8 H8C 109.5 . . ?
H8B C8 H8C 109.5 . . ?
C7 C9 H9A 109.5 . . ?
C7 C9 H9B 109.5 . . ?
H9A C9 H9B 109.5 . . ?
C7 C9 H9C 109.5 . . ?
H9A C9 H9C 109.5 . . ?
H9B C9 H9C 109.5 . . ?
C7 C10 H10A 109.5 . . ?
C7 C10 H10B 109.5 . . ?
H10A C10 H10B 109.5 . . ?
C7 C10 H10C 109.5 . . ?
H10A C10 H10C 109.5 . . ?
H10B C10 H10C 109.5 . . ?
C12A C11 C5 110.5(10) . . ?
C12 C11 C5 110.3(2) . . ?
C12 C11 C13 109.6(3) . . ?
C5 C11 C13 112.4(2) . . ?
C12 C11 C14 109.6(3) . . ?
C5 C11 C14 108.7(3) . . ?
C13 C11 C14 106.1(3) . . ?
C12A C11 C13A 114.9(15) . . ?
C5 C11 C13A 111.9(8) . . ?
C12A C11 C14A 111.5(14) . . ?
C5 C11 C14A 103.7(9) . . ?
C13A C11 C14A 103.6(14) . . ?
C11 C12 H12A 109.5 . . ?
C11 C12 H12B 109.5 . . ?
H12A C12 H12B 109.5 . . ?
C11 C12 H12C 109.5 . . ?
H12A C12 H12C 109.5 . . ?
H12B C12 H12C 109.5 . . ?
C11 C13 H13A 109.5 . . ?
C11 C13 H13B 109.5 . . ?
H13A C13 H13B 109.5 . . ?
C11 C13 H13C 109.5 . . ?
H13A C13 H13C 109.5 . . ?
H13B C13 H13C 109.5 . . ?
C11 C14 H14A 109.5 . . ?
C11 C14 H14B 109.5 . . ?
H14A C14 H14B 109.5 . . ?
C11 C14 H14C 109.5 . . ?
H14A C14 H14C 109.5 . . ?
H14B C14 H14C 109.5 . . ?
C11 C12A H12D 109.5 . . ?
C11 C12A H12E 109.5 . . ?
H12D C12A H12E 109.5 . . ?
C11 C12A H12F 109.5 . . ?
H12D C12A H12F 109.5 . . ?
H12E C12A H12F 109.5 . . ?
C11 C13A H13D 109.5 . . ?
C11 C13A H13E 109.5 . . ?
H13D C13A H13E 109.5 . . ?
C11 C13A H13F 109.5 . . ?
H13D C13A H13F 109.5 . . ?
H13E C13A H13F 109.5 . . ?
C11 C14A H14D 109.5 . . ?
C11 C14A H14E 109.5 . . ?
H14D C14A H14E 109.5 . . ?
C11 C14A H14F 109.5 . . ?
H14D C14A H14F 109.5 . . ?
H14E C14A H14F 109.5 . . ?

_refine_diff_density_max         0.142
_refine_diff_density_min         -0.181
_refine_diff_density_rms         0.035

_shelx_res_file                  
; 
TITL kk3mc in P4(1) 
    kk3mc.res 
    created by SHELXL-2018/3 at 18:05:41 on 01-May-2019 
CELL 0.71073  10.00870  10.00870  12.74560  90.0000  90.0000  90.0000 
ZERR    4.00   0.00020   0.00020   0.00040   0.0000   0.0000   0.0000 
LATT -1 
SYMM -X, -Y, 0.5+Z 
SYMM -Y, X, 0.25+Z 
SYMM Y, -X, 0.75+Z 
SFAC C H O 
UNIT 56 88 4 
TEMP -173 
SIZE 0.024 0.034 0.283 
  
ACTA 
  
L.S. 15 
BOND $H 
FMAP 2 
PLAN 20 
  
EADP c12 c12a 
EADP c13 c13a 
EADP c14 c14a 
  
WGHT    0.053400 
FVAR       0.29907   0.86697 
O1    3    0.588759    0.477539    0.656261    11.00000    0.02974    0.02435 = 
         0.02902    0.00318    0.01280    0.00409 
REM  *******************  HYDROGEN FOUND IN DIFFERENCE MAP  ******************* 
H1    2    0.537754    0.543757    0.667079    11.00000    0.07555 
REM  Q1    1   0.5505  0.5600  0.6677  11.00000  0.05    0.29 
REM  ************************************************************************** 
C1    1    0.676044    0.517121    0.579356    11.00000    0.01997    0.01879 = 
         0.01787   -0.00210    0.00149   -0.00337 
C2    1    0.784446    0.433194    0.555921    11.00000    0.01851    0.01727 = 
         0.01634   -0.00430   -0.00362   -0.00238 
C3    1    0.868302    0.479634    0.476978    11.00000    0.01454    0.01837 = 
         0.02210   -0.00403    0.00067    0.00191 
AFIX  43 
H3    2    0.943515    0.426709    0.458541    11.00000   -1.20000 
AFIX   0 
C4    1    0.848592    0.598362    0.423751    11.00000    0.01912    0.02274 = 
         0.01935   -0.00077    0.00143   -0.00237 
AFIX  43 
H4    2    0.910559    0.625101    0.371341    11.00000   -1.20000 
AFIX   0 
C5    1    0.738993    0.679221    0.446045    11.00000    0.02010    0.01729 = 
         0.01888   -0.00123   -0.00365   -0.00182 
C6    1    0.654267    0.636515    0.525457    11.00000    0.01956    0.01924 = 
         0.02208   -0.00423    0.00002    0.00254 
AFIX  43 
H6    2    0.579375    0.690044    0.543624    11.00000   -1.20000 
AFIX   0 
C7    1    0.806813    0.299732    0.612426    11.00000    0.02243    0.01742 = 
         0.02612    0.00200   -0.00337   -0.00052 
C8    1    0.932718    0.229590    0.572016    11.00000    0.03299    0.02124 = 
         0.04047    0.00467   -0.00102    0.00488 
AFIX 137 
H8A   2    0.923363    0.211908    0.496749    11.00000   -1.50000 
H8B   2    0.944777    0.144976    0.609532    11.00000   -1.50000 
H8C   2    1.010570    0.287009    0.583913    11.00000   -1.50000 
AFIX   0 
C9    1    0.823436    0.321953    0.730374    11.00000    0.03820    0.02637 = 
         0.02868    0.00611   -0.00589   -0.00068 
AFIX 137 
H9A   2    0.896878    0.384762    0.742758    11.00000   -1.50000 
H9B   2    0.843545    0.236614    0.764604    11.00000   -1.50000 
H9C   2    0.740542    0.358729    0.759370    11.00000   -1.50000 
AFIX   0 
C10   1    0.687220    0.206649    0.590584    11.00000    0.03000    0.02263 = 
         0.03556    0.00326   -0.00371   -0.00417 
AFIX 137 
H10A  2    0.605865    0.245835    0.620311    11.00000   -1.50000 
H10B  2    0.703578    0.119314    0.622888    11.00000   -1.50000 
H10C  2    0.676218    0.195645    0.514672    11.00000   -1.50000 
AFIX   0 
same c11 c12a > c14a 
C11   1    0.713238    0.807073    0.383373    11.00000    0.02701    0.02218 = 
         0.02647    0.00420    0.00382    0.00228 
PART 1 
C12   1    0.695729    0.774963    0.268979    21.00000    0.06691    0.02753 = 
         0.02954    0.00405   -0.00576    0.01548 
AFIX 137 
H12A  2    0.774692    0.727111    0.243384    21.00000   -1.50000 
H12B  2    0.684700    0.858039    0.229215    21.00000   -1.50000 
H12C  2    0.616382    0.718807    0.259762    21.00000   -1.50000 
AFIX   0 
C13   1    0.590633    0.884165    0.423378    21.00000    0.04151    0.03084 = 
         0.03292    0.01161    0.00513    0.01327 
AFIX 137 
H13A  2    0.580529    0.966972    0.383121    21.00000   -1.50000 
H13B  2    0.602679    0.905704    0.497785    21.00000   -1.50000 
H13C  2    0.510498    0.828986    0.414743    21.00000   -1.50000 
AFIX   0 
C14   1    0.834416    0.902087    0.397516    21.00000    0.04476    0.02006 = 
         0.05754    0.01086   -0.00407   -0.00675 
AFIX 137 
H14A  2    0.915879    0.857266    0.373411    21.00000   -1.50000 
H14B  2    0.843733    0.925527    0.471810    21.00000   -1.50000 
H14C  2    0.820168    0.983474    0.356259    21.00000   -1.50000 
AFIX   0 
PART 2 
C12A  1    0.696254    0.918753    0.452623   -21.00000    0.06691    0.02753 = 
         0.02954    0.00405   -0.00576    0.01548 
AFIX  33 
H12D  2    0.679877    0.999690    0.411307   -21.00000   -1.50000 
H12E  2    0.620000    0.902308    0.499094   -21.00000   -1.50000 
H12F  2    0.777282    0.930563    0.494782   -21.00000   -1.50000 
AFIX   0 
C13A  1    0.818693    0.827569    0.295520   -21.00000    0.04151    0.03084 = 
         0.03292    0.01161    0.00513    0.01327 
AFIX  33 
H13D  2    0.823778    0.746883    0.252144   -21.00000   -1.50000 
H13E  2    0.792714    0.903730    0.251714   -21.00000   -1.50000 
H13F  2    0.906159    0.845033    0.327242   -21.00000   -1.50000 
AFIX   0 
C14A  1    0.577686    0.774770    0.319620   -21.00000    0.04476    0.02006 = 
         0.05754    0.01086   -0.00407   -0.00675 
AFIX  33 
H14D  2    0.592551    0.698199    0.273142   -21.00000   -1.50000 
H14E  2    0.505989    0.753686    0.369299   -21.00000   -1.50000 
H14F  2    0.552219    0.852813    0.277713   -21.00000   -1.50000 
PART 0 
AFIX   0 
HKLF 4 
  
  
  
  
REM  kk3mc in P4(1) 
REM wR2 = 0.1022, GooF = S = 1.022, Restrained GooF = 1.025 for all data 
REM R1 = 0.0459 for 2044 Fo > 4sig(Fo) and 0.0690 for all 2616 data 
REM 156 parameters refined using 7 restraints 
  
END 
  
WGHT      0.0534      0.0000 
  
REM Highest difference peak  0.142,  deepest hole -0.181,  1-sigma level  0.035 
Q1    1   0.8119  0.3767  0.5996  11.00000  0.05    0.14 
Q2    1   0.6867  0.6061  0.5797  11.00000  0.05    0.14 
Q3    1   0.8122  0.3219  0.6704  11.00000  0.05    0.13 
Q4    1   0.5402  0.9161  0.5001  11.00000  0.05    0.12 
Q5    1   0.7573  0.6046  0.4176  11.00000  0.05    0.11 
Q6    1   0.8263  0.4870  0.3991  11.00000  0.05    0.11 
Q7    1   0.8353  0.1769  0.8476  11.00000  0.05    0.11 
Q8    1   0.5235  0.7406  0.5896  11.00000  0.05    0.11 
Q9    1   0.7246  0.7492  0.4216  11.00000  0.05    0.11 
Q10   1   0.4855  0.4920  0.7726  11.00000  0.05    0.11 
Q11   1   0.5948  0.4712  0.7476  11.00000  0.05    0.11 
Q12   1   0.6462  0.6609  0.4596  11.00000  0.05    0.11 
Q13   1   0.5771  0.4470  0.7315  11.00000  0.05    0.10 
Q14   1   0.6569  0.5647  0.5313  11.00000  0.05    0.10 
Q15   1   0.3994  0.7582  0.2805  11.00000  0.05    0.10 
Q16   1   0.4010  0.6642  0.4292  11.00000  0.05    0.10 
Q17   1   0.9613  0.2234  0.4309  11.00000  0.05    0.10 
Q18   1   0.8617  0.4569  0.5525  11.00000  0.05    0.10 
Q19   1   0.6051  0.2421  0.6496  11.00000  0.05    0.10 
Q20   1   0.6164  0.8592  0.1478  11.00000  0.05    0.10 
;
_shelx_res_checksum              97240
